# Supplementary material for: Brief Teaching Intervention Improves Medical Students’ Dermatology Diagnostic Skills and Comfort in Performing Dermatology Exams
Source: Healthcare (Basel). 2024 Jul 22;12(14):1453. doi: 10.3390/healthcare12141453 (PMC11276251; doi:10.3390/healthcare12141453)
Supplement: Supplementary file 1 [file healthcare-12-01453-s001.zip]

Archive with 2 entries (2 files):
- HC - posttest .pdf
- HC - pretest _compressed.pdf
